# Supplementary material for: Theranostic Contact Lens for Ocular Cystinosis Utilizing Gold Nanoparticles
Source: Biosensors (Basel). 2025 Jan 3;15(1):16. doi: 10.3390/bios15010016 (PMC11764065; doi:10.3390/bios15010016)
Supplement: Supplementary file 1 [file biosensors-15-00016-s001.zip]

Archive with 1 entries (1 files):
- biosensors-3367622-supplementary.pdf
